# Supplementary material for: Modulation of Visual Responses and Ocular Dominance by Contralateral Inhibitory Activation in the Mouse Visual Cortex
Source: Int J Mol Sci. 2023 Mar 17;24(6):5750. doi: 10.3390/ijms24065750 (PMC10058019; doi:10.3390/ijms24065750)
Supplement: Supplementary file 1 [file ijms-24-05750-s001.zip]

Archive with 1 entries (1 files):
- ijms-2257630-supplementary.pdf
